# Supplementary material for: DynGO: a tool for visualizing and mining of Gene Ontology and its associations
Source: BMC Bioinformatics. 2005 Aug 9;6:201. doi: 10.1186/1471-2105-6-201 (PMC1199584; doi:10.1186/1471-2105-6-201)
Supplement: Additional file 1 — client_download.zip The executable jar file for client [file 1471-2105-6-201-S1.zip]

Archive with 8 entries (5 files):
- server_download/data/
- server_download/README
- server_download/result/
- server_download/server/
- server_download/server/dyngo_server.pl
- server_download/server/README
- server_download/server/setup_dyngo.pl
- server_download/server/setup_dyngo_maa.pl
