# Supplementary material for: DynGO: a tool for visualizing and mining of Gene Ontology and its associations
Source: BMC Bioinformatics. 2005 Aug 9;6:201. doi: 10.1186/1471-2105-6-201 (PMC1199584; doi:10.1186/1471-2105-6-201)
Supplement: Additional file 1 — client_download.zip The executable jar file for client [file 1471-2105-6-201-S1.zip › server_download/README]

Download GO Assoc Distribution file from Gene Ontology Website and put it in data directory, and rename it 
as goassocdb.xml

To setup a server with semantic retrieval function, go to server directory
perl setup_server.pl -wrs 1 
 
Otherwise
perl setup_server.pl 

If you do not use default directory

perl setup_server.pl -result <RESULTPATH> -go <GOASSOCFILE> -wrs <WRS>

To run the server

perl dyngo_server.pl -wrs WRS

WRS can be either 0 (without semantic retrieval function) or 1 (with semantic retrieval function)
