# Supplementary material for: DynGO: a tool for visualizing and mining of Gene Ontology and its associations
Source: BMC Bioinformatics. 2005 Aug 9;6:201. doi: 10.1186/1471-2105-6-201 (PMC1199584; doi:10.1186/1471-2105-6-201)
Supplement: Additional file 1 — client_download.zip The executable jar file for client [file 1471-2105-6-201-S1.zip › server_download/server/dyngo_server.pl]

#------------------------------------------------------------------------------
#  DYNGO: Script to set up DYNGO tables
#------------------------------------------------------------------------------
#    Copyright (c) 2004 Hongfang Liu
#
#    This file is part of DYNGO
#
#    DYNGO is free software; you can redistribute it and/or modify
#    it under the terms of the GNU General Public License as published by
#    the Free Software Foundation; either version 2 of the License, or
#    (at your option) any later version.
#
#    DYNGO is distributed in the hope that it will be useful,
#    but WITHOUT ANY WARRANTY; without even the implied warranty of
#    MERCHANTABILITY or FITNESS FOR A PARTICULAR PURPOSE.  See the
#    GNU General Public License for more details.
#
#    You should have received a copy of the GNU General Public License
#    along with DYNGO.
#    if not, write to the Free Software
#    Foundation, Inc., 59 Temple Place, Suite 330, Boston, MA  02111-1307  USA
#------------------------------------------------------------------------------
# Author:       Hongfang Liu
# Written:      03/05/2004
# Modified:     12/03/2004
# Title:        dyngo_server.pl 
# Purpose:      This script serves as the server for DYNGO
#
#
#

 use IO::Socket;
 use BerkeleyDB;
 use XML::Parser;

$resultpath="../result";
$wsemret=0;  # 0 means no semantic retrieval 1 means with semantic retrieval
$root="all";
while($#ARGV>=0){
   my $i=shift(@ARGV);
   chomp($i);
   if($i eq "-result"){$resultpath=shift @ARGV;}
   if($i eq "-wsr"){$wsemret=shift @ARGV;}
   if($i eq "-root"){$root=shift @ARGV;}
}


tie %gorel, "BerkeleyDB::Hash",
    -Filename => "$resultpath/gorel.db",
    -Flags    => DB_RDONLY
  or die "Cannot open file $resultpath/gorel.db: $! BerkeleyDB::Error\n" ;

tie %goreverse, "BerkeleyDB::Hash",
    -Filename => "$resultpath/goreverse.db",
    -Flags    => DB_RDONLY
    or die "Cannot open file $resultpath/goreverse.db: $! BerkeleyDB::Error\n" ;

tie %goref, "BerkeleyDB::Hash",
    -Filename => "$resultpath/goref.db",
    -Flags    => DB_RDONLY
    or die "Cannot open file $resultpath/goref.db: $! BerkeleyDB::Error\n" ;

if($wsemret eq 1){
tie %gosim, "BerkeleyDB::Btree",
    -Filename => "$resultpath/gosim.db",
    -Flags    => DB_RDONLY
    or die "Cannot open file $resultpath/gosim.db: $! BerkeleyDB::Error\n" ;

tie %gotype, "BerkeleyDB::Hash",
    -Filename => "$resultpath/gotype.db",
    -Flags    => DB_RDONLY
  or die "Cannot open file $resultpath/gotype.db: $! BerkeleyDB::Error\n" ;
}

tie %goprop, "BerkeleyDB::Hash",
    -Filename => "$resultpath/goprop.db",
    -Flags    => DB_RDONLY
    or die "Cannot open file $resultpath/goprop.db: $! BerkeleyDB::Error\n" ;

tie %definition, "BerkeleyDB::Hash",
    -Filename => "$resultpath/definition.db",
    -Flags    => DB_RDONLY
    or die "Cannot open file $resultpath/definition.db: $! BerkeleyDB::Error\n" ;

tie %name, "BerkeleyDB::Hash",
    -Filename => "$resultpath/name.db",
    -Flags    => DB_RDONLY
    or die "Cannot open file $resultpath/name.db: $! BerkeleyDB::Error\n" ;

my $sock = new IO::Socket::INET (
				 LocalPort => '9000',
				 Proto => 'tcp',
				 Listen => 1,
				 Reuse => 1,
				 );
die "Could not create socket: $!\n" unless $sock;


my ($S, $M, $H, $D, $Month, $Y,$W,$DayofYear,$IsDST)=localtime(time);
$Y=~s/^1/20/;
print "DYNGO server is ready at $H:$M:$S on $Month-$D-$Y\n";

$sock->autoflush(1);
my $op;
while (local $sock_handle = $sock->accept() )
{

  my ($S, $M, $H, $D, $Month, $Y,$W,$DayofYear,$IsDST)=localtime(time);
$Y=~s/^1/20/;
print "Accepting connection from ", $sock_handle->peerhost(), " at $H:$M:$S on $Month-$D-$Y\n";

#    print "Accepting connection from ", $sock_handle->peerhost(), ".\n";
    # print $sock_handle "Welcome.\n";
  LINE: while ( $_ = <$sock_handle> )
  {
      chomp;
      print "\tClient request: $_\n";
      for ( $_ )
      {
	  
	  # generate_GO(): generates a GO tree including all GO terms
	  /^0\+/i && do 
	  {
	      generate_GO();  
	      print "Finish.\n";
	      close $sock_handle;
              last LINE; 
	  };

	  # retrieve definition and synonyms
	  /^1\+(.*)$/i && do
	  {
	      $id=$1; 
	      if(defined($definition{$id})){  
		  print $sock_handle $definition{$id};
	      }
	      
	      else{
		  print $sock_handle  "Unable to retrieve!";
		  
	      }
	      print "Finish $_.\n";
	      close $sock_handle;
	      last LINE; 
	  };

	  # create an association tree for a specific association database
	  /^2\+(.*)$/i && do 
	  {
	      generate_Assoc($1);  
	      print "Finish.\n";
	      close $sock_handle;
	      last LINE; 
	  };
	  
	  # create an association tree for a specific list of gene or gene products
	  /^3\+(.*)$/i && do 
	  {
	      generate_Genes($1);   
	      print "Finish.\n";
	      close $sock_handle;
	      last LINE; 
	  };
	  
	  # generate relatives for a given gene ID, expensive operation
	  /^4\+(.*)$/i && do 
	  {
	      generate_Relatives($1);   
	      print "Finish.\n";
	      close $sock_handle;
	      last LINE; 
	  };
	  
	  # retrieve search items
	  /^5\+(.*)$/i && do 
	  {
	      retrieve_Search($1);   
	      print "Finish.\n";
	      close $sock_handle;
	      last LINE; 
	  };
	  
	  # retrieve products for a given GO term
	  /^6\+(.*)$/i && do 
	  {
	      retrieve_Product($1);   
	      print "Finish.\n";
	      close $sock_handle;
	      last LINE; 
	  };
	  
	  # retrieve references for a given GO term
	  /^7\+(.*)$/i && do 
	  {
	      retrieve_Reference($1);   
	      print "Finish.\n";
	      close $sock_handle;
	      last LINE; 
	  };
	  
	  # retrieve descendents for a given GO term
	  /^8\+(.*)$/i && do 
	  {
	      retrieve_Descendents($1);   
	      print "Finish.\n";
	      close $sock_handle;
	      last LINE; 
	  };
	  
	  
	  /^QUIT$/i && do
	  {
	      print $sock_handle "Bye!\n";
	      close $sock_handle;
	      last LINE;
	  };
	  
	  /^HELP$/i && do
	  {
	      print $sock_handle "Refer to documentation for details.\n";
	      next LINE;
	  };
	  
	  print $sock_handle "Acknowledged $_.\n";
      }
  }
}

close ( $sock );

#retrieve references
# variable: GOID
sub retrieve_Reference{
    my $goid=shift;
    if(defined($goref{$goid})){
	$str=$goref{$goid};
	$str=~s/\|\|/\t\t/g;
	$str=~s/\+/ /g;
	print $sock_handle $str;
    }
    else{
	print $sock_handle "Unable to retrieve any reference!";
    }
    
}
#retrieve descendents variable: GOID
sub retrieve_Descendents{
    my $goid=shift;
    local %rel;
    local %exist;
    local %highlight;
    $highlight{$goid}=1;
    get_path_root($goid);
    get_descendents($goid);
    $node="GO:0003673";     
    printpaths($node,"","");  
}

#a recursive method to retrieve descendents variable: GOID
sub get_descendents{
    my $node=shift;
    return if (! defined($gorel{$node}));
    my @descs=split(/\|\|/,$gorel{$node});
    foreach $desc (@descs){
	($id,$rel)=split(/\+/,$desc);
	$rel{$node}{$id}=$rel;
	get_descendents($id);            
    }
}

#retrieve searches variable:search item and dbs
sub retrieve_Search{
    my $sfword=shift;
    ($word,@dbs)=split(/\|/,$sfword);
    local %rel;
    local %exist;
    local %highlight;
    foreach $db (@dbs){
	# search for GO terms
        if($db eq "go"){
	    foreach $key (keys %name){
		if($name{$key}=~/\b$word\b/i || $key=~/\b$word\b/ || $definition{$key}=~/\b$word\b/){ 
		    $highlight{$key}=1;
		    get_path_root($key);
		}
            }
	}
	# search in association databases
	else{
	    my $dbr=$db."r";
	    if(! defined(%$db)){load_assocdb($db);}
	    foreach $proid (keys %$dbr){
		foreach $goid (keys %{$$dbr{$proid}}){
		    my $str=$$db{$goid}{$proid};
		    if($str=~/$word/i || $proid=~/$word/i){
			$product{$goid}.="\<".$db." ".$str." highlight=\"y\"\/\>";		       
			get_path_root($goid);
		    }           
		}
	    }
	}
    }
    $node=$root;     
    printpaths($node,"","");  
}

#retrieve relatives, expensive operation
sub generate_Relatives{
    my $prodbs=shift;
    my ($proid,$weight,$db,@dbs)=split(/\|/,$prodbs);
    local ($bpw,$ccw,$mfw,$cutoff)=split(/\+/,$weight);
    local %product;
    local %rel;
    local %exist;
    my $closesim=-1;
    my $closerel="";
    my $closedb="";
    my %sim;
    my $maxsim;
    my %goids;
    my $annots;
    my $dbr=$db."r";
    if(! defined(%$db)){
	load_assocdb($db);
    }
    my $size=(keys %{$$dbr{$proid}});
    $cutoff=$cutoff*(1+1/($size+1)); 
    $annots1=join("|",(keys %{$$dbr{$proid}}));
    $maxsim=get_sim($annots1,$annots1);
    foreach $goid (keys %{$$dbr{$proid}}){
        my $str=$$db{$goid}{$proid};
        $product{$goid}.="\<".$db." ".$str." sim\=\"1\" highlight=\"y\"\/\>";		       
	get_path_root($goid);
    }
    foreach $db1 (@dbs){
	$dbr1=$db1."r";
	if(! defined(%$db1)){
	    load_assocdb($db1);
	}
	foreach $key (keys %$dbr1){   
	    my $sim;
	    next if($key eq $proid);
	    $sim=get_sim($annots1,join("|",(keys %{$$dbr1{$key}})));
	    $sim1=$sim/$maxsim;
	    if($sim1>1){ print $annots1."\n".(join("|",(keys %{$$dbr1{$key}})))."\n".$sim."|".$maxsim."\n";}
	    $sim=$sim1;
	    if($sim>$closesim && $closesim ne 0){$closesim=$sim; $closerel=$key; $closedb=$db1;} 
	    if ($sim>$cutoff){
		$closesim=0;
		foreach $goid (keys %{$$dbr1{$key}}){
		    my $str=$$db1{$goid}{$key};
		    $product{$goid}.="\<$db1 $str sim\=\"$sim\"\/\>";
		    get_path_root($goid);
		}
	    }
	}
    }
    
    if($closesim ne 0){
	$closedbr=$closedb."r";
	foreach $goid (keys %{$$closedbr{$closerel}}){
	    my $str=$$closedb{$goid}{$closerel};
	    $product{$goid}.="\<$closedb $str sim\=\"$closesim\"\/\>";
	    get_path_root($goid);
	}
	
    }
    
    $node=$root;     
    printpaths($node,"","");  
}

# load assoc tables         
sub load_assocdb{
    my $db=shift; 
    my $dbr=$db."r";
    tie %pro2go, "BerkeleyDB::Hash",
    -Filename => "$resultpath/$db.pro2go.db",
    -Flags    => DB_RDONLY
	or die "Cannot open file $resultpath/$db.pro2go.db: $! BerkeleyDB::Error\n" ;
    
    tie %go2pro, "BerkeleyDB::Hash",
    -Filename => "$resultpath/$db.go2pro.db",
    -Flags    => DB_RDONLY,
    -Pagesize =>32768
        or die "Cannot open file $resultpath/$db.go2pro.db: $! BerkeleyDB::Error\n" ;
    foreach $key (keys %go2pro){
	@refs=split(/\|\|/,$go2pro{$key});
	foreach $ref (@refs){
	    ($id)=($ref=~/^ref\=\"([^\"]+)/);
	    $$db{$key}{$id}=$ref;
	    $$dbr{$id}{$key}=$ref; 	
	}
    }
    untie %pro2go;
    untie %go2pro;
}     

# generate trees for a list of gene or gene products
sub generate_Genes{
    my $glist=shift;
    my @genes=split(/\+/,$glist);
    local %product;
    local %rel;
    local %exist;
    local %lprop;
    foreach $gene (@genes){
	my ($db,$g)=split(/\|/,$gene);
	my $dbr=$db."r";
	if(! defined(%$db)) {
	    load_assocdb($db);
	}
	foreach $goid (keys %{$$dbr{$g}}){
	    my $str=$$db{$goid}{$g};
	    $product{$goid}.="\<$db $str\/\>";           
	    get_path_root($goid);
	}
   }
    $node=$root;     
    derive_lprop(); 
    printpaths($node,"","");            
}

# generate products for a given GO term
sub retrieve_Product{
    my $iddbs=shift;
    ($id1,@dbs)=split(/\|/,$iddbs);   
    local %product;
    local %rel;
    local %exist; 
    foreach $db (@dbs){
	my $dbr=$db."r";
	if(! defined(%$db)){
	    load_assocdb($db);
	}
	
	foreach $proid (keys %{$$db{$id1}}){
	    my $str=$$db{$id1}{$proid};
	    $product{$id1}.="\<$db $str\/\>";           
	    get_path_root($id1);
	}
    }
    $node=$root;     
    printpaths($node,"","");      
}


#generate association for a given database, localize the prop
sub generate_Assoc{
    my $db=shift;
    local %lprop;
    if(! defined(%$db)){
	load_assocdb($db);
    }
    if(-e "$resultpath/$db.xml"){
	open(FILE,"$resultpath/$db.xml");
	while(<FILE>){
	    print $sock_handle $_;
	}
	close(FILE);
	return;
    }
    open(OUTPUT,">$resultpath/$db.xml"); 
    local %product;
    local %rel;
    local %exist;
    foreach $key (keys %$db){ 
	foreach $pro (keys %{$$db{$key}}){
	    my $str=$$db{$key}{$pro};        
	    $product{$key}.="\<$db $str\/\>";                            
	    get_path_root($key);
	}
    } 
    $node=$root;     
    derive_lprop(); 
    printpaths($node,"",OUTPUT);      
    close(OUTPUT);
    close(FILE);
}

# derive local prop
sub derive_lprop{
    local $gflag=1;
    local %count;
    my %t;
    foreach $key (keys %product){
	my @refs=($product{$key}=~/\bref\=\"([^\"]+)\"/g);
	foreach $ref (@refs){
	    $count{$key}{$ref}=1;
	    $t{$ref}=1;
	}
    }
    my $step=0;
    while($gflag eq 1){
	$step++;
	check_p();
    }
    $total=(keys %t);
    foreach $key (keys %count){
	$count=(keys %{$count{$key}});
	$lprop{$key}=$count/$total;
    }
    $lprop{"GO:0003673"}=1;
}

#list all products of a GO term
sub check_p{
    $gflag=0;
    foreach $key (keys %count){
        next if (! defined($goreverse{$key}));
	@products=(keys %{$count{$key}});
        @values=split(/\|\|/,$goreverse{$key});
	
        foreach $v (@values){
            $v=~s/\+.*$//;
            foreach $pro (@products){
		next if (defined ($count{$v}{$pro}));
		$count{$v}{$pro}=1;
		$gflag=1;
	    }
	} 
    }
}


# get path to root
sub get_path_root{
    my $goid=shift;
    return if (defined($exist{$goid}));
    return if(! defined($goreverse{$goid}));
    my @parents=split(/\|\|/,$goreverse{$goid});
    foreach $par (@parents){
	($id,$rel)=split(/\+/,$par);
	$rel{$id}{$goid}=$rel;
	get_path_root($id);            
    }
    $exist{$goid}=1;
}


# generate output
sub printpaths{
    my $node=shift;
    my $rel=shift;
    my $handle=shift;
    my $prop;
    if($node eq $root){$prop=1;}
    elsif(defined($lprop{$node})){$prop=$lprop{$node};}
    else {$prop=$goprop{$node};}
    print $sock_handle "\<term id\=\"$node\" name\=\"$name{$node}\" prop\=\"$prop\" type\=\"$rel\"";
    if(defined($highlight{$node})){print $sock_handle " highlight\=\"y\"\>";}
    else{print $sock_handle "\>";}
    if(defined($handle) && $handle eq "OUTPUT"){
	print $handle "\<term id\=\"$node\" name\=\"$name{$node}\" prop\=\"$prop\" type\=\"$rel\"";
	if(defined($highlight{$node})){print $handle " highlight\=\"y\"\>";}
	else{print $handle "\>";}
    }
    if(defined($product{$node})){
	print $sock_handle $product{$node};
	if(defined($handle) && $handle eq "OUTPUT") {print $handle $product{$node};}
    }
    if(defined(%{$rel{$node}})){
	my @des=(keys %{$rel{$node}}); 
	foreach $des (@des){
            printpaths($des,$rel{$node}{$des},$handle);
	} 
    }
    print $sock_handle "\<\/term\>\n";
    if(defined($handle) && $handle eq "OUTPUT") { print $handle "\<\/term\>\n";}
}

#generate GO trees

sub generate_GO{
  if(-e "$resultpath/go.xml"){
      open(FILE,"$resultpath/go.xml");
      while(<FILE>){
	  print $sock_handle $_;
      }
      close(FILE);
      return;
  }
  open(OUTPUT,">$resultpath/go.xml");
  $node=$root;
  derive_GO($node,"");
  close(OUTPUT);
}

sub derive_GO{
    my $node=shift;
    my $rel=shift;
    print $sock_handle "\<term id\=\"$node\" name\=\"$name{$node}\" prop\=\"$goprop{$node}\" type\=\"$rel\"\>";
    print OUTPUT "\<term id\=\"$node\" name\=\"$name{$node}\" prop\=\"$goprop{$node}\" type\=\"$rel\"\>";
    if(!defined ($gorel{$node})){print $sock_handle "\<\/term\>\n"; print OUTPUT "\<\/term\>\n";return;}
    my @des=split(/\|/,$gorel{$node});
    foreach $des (@des){
        next if ($des eq "");
        ($id,$t)=split(/\+/,$des);
	derive_GO($id,$t);
    } 
    print $sock_handle "\<\/term\>\n";
    print OUTPUT "\<\/term\>\n";
}


sub get_sim{
    my $ann1=shift;
    my $ann2=shift;
    my $sim=0;
    
    @anns1=split(/\|/,$ann1);
    @anns2=split(/\|/,$ann2);
    my %count;
    my %sim;
    
    foreach $a (@anns1){
        $gotype=$gotype{$a};
	foreach $b (@anns2){
            next if ($gotype{$b} ne $gotype);
	    ($c,$d)=sort ($a,$b);
	    $count{$gotype}++; 
	    if($c eq $d){ $sim{$gotype}-=log($goprop{$c}); next;}
            if(! defined($gosim{$c."|".$d})){print $c."|".$d."\n"; next;}
	    $sim{$gotype}-=log($gosim{$c."|".$d});
	}
    }
    my $re=0;
    if(defined($sim{"cc"})){
	$re=$ccw*$sim{"cc"}/$count{"cc"};
    }
    if(defined($sim{"bp"})){
	$re=$re+$bpw*$sim{"bp"}/$count{"bp"};
    } 
    if(defined($sim{"mf"})){
	$re=$re+$mfw*$sim{"mf"}/$count{"mf"};
    } 
    return $re;
}
                 

sub get_sim_avg{
    my $ann1=shift;
    my $ann2=shift;
    my $sim=0;
    my @anns1=split(/\|/,$ann1);
    my @anns2=split(/\|/,$ann2);
    my %count;
    my %sim;
    if($ann1 eq $ann2){
	for($i=0;$i<=$#anns1;$i++){
	    $sim{$gotype{$anns1[$i]}}-=log($goprop{$anns1[$i]}); 
	    $count{$gotype{$anns1[$i]}}++;
	}
    } 
    else{
	foreach $a (@anns1){
	    $gotype=$gotype{$a};
	    foreach $b (@anns2){
		next if ($gotype{$b} ne $gotype);
		($c,$d)=sort ($a,$b);
		$count{$gotype}++; 
		if($c eq $d){ $sim{$gotype}-=log($goprop{$c}); next;}
		$sim{$gotype}-=log($gosim{$c."|".$d});
	    }
	}
    }
    my $re=0;
    if(defined($sim{"cc"})){
	$re=$ccw*$sim{"cc"}/$count{"cc"};
    }
    if(defined($sim{"bp"})){
	$re=$re+$bpw*$sim{"bp"}/$count{"bp"};
    } 
    if(defined($sim{"mf"})){
	$re=$re+$mfw*$sim{"mf"}/$count{"mf"};
    } 
    return $re;
}
              
