# Supplementary material for: DynGO: a tool for visualizing and mining of Gene Ontology and its associations
Source: BMC Bioinformatics. 2005 Aug 9;6:201. doi: 10.1186/1471-2105-6-201 (PMC1199584; doi:10.1186/1471-2105-6-201)
Supplement: Additional file 1 — client_download.zip The executable jar file for client [file 1471-2105-6-201-S1.zip › server_download/server/setup_dyngo.pl]

#------------------------------------------------------------------------------
#  DYNGO: Script to set up DYNGO tables
#------------------------------------------------------------------------------
#    Copyright (c) 2004 Hongfang Liu
#
#    This file is part of DYNGO
#
#    DYNGO is free software; you can redistribute it and/or modify
#    it under the terms of the GNU General Public License as published by
#    the Free Software Foundation; either version 2 of the License, or
#    (at your option) any later version.
#
#    DYNGO is distributed in the hope that it will be useful,
#    but WITHOUT ANY WARRANTY; without even the implied warranty of
#    MERCHANTABILITY or FITNESS FOR A PARTICULAR PURPOSE.  See the
#    GNU General Public License for more details.
#
#    You should have received a copy of the GNU General Public License
#    along with DYNGO.
#    if not, write to the Free Software
#    Foundation, Inc., 59 Temple Place, Suite 330, Boston, MA  02111-1307  USA
#------------------------------------------------------------------------------
# Author:       Hongfang Liu
# Written:      03/05/2004
# Modified:     12/03/2004
# Title:        setup_dyngo.pl 
# Purpose:      This script reads in a GO distribution XML format file and 
#               creates tables for using by the server 
# gorel.db --- list all children of a GO term, the key is GOID, the values are children
# goreverse.db --- list all parents of a GO term, the key is GOID, the values are parents
# goref.db --- list all references for a GO term, the key is GOID, the values are references
# name.db --- list name for a GO term, the key is GOID, the value is name
# definition.db --- list synonyms, and definition of a GOID
# ASSOC.go2pro.db --- list associated entries in association database ASSOC for a GO
# ASSOC.pro2go.db --- list associated GO terms for an entry in ASSOC


use BerkeleyDB;
use Fcntl;

$resultpath="../result";
$godisfile="../data/goassocdb.xml";
$wsemret=0;  # 0 means no semantic retrieval 1 means with semantic retrieval
$root="all";
while($#ARGV>=0){
   my $i=shift(@ARGV);
   chomp($i);
   if($i eq "-result"){$resultpath=shift @ARGV;}
   if($i eq "-go"){$godisfile=shift @ARGV;}
   if($i eq "-wsr"){$wsemret=shift @ARGV;}
   if($i eq "-root"){$root=shift @ARGV;}
}

derive_db_step1();
derive_db_step2();

# this script translates knowledge in xml release of GO into several tables including gorel, goref,
# name, definition
sub derive_db_step1{
    
    if(-e "$resultpath/gorel.db"){
	mydelete("$resultpath/gorel.db");
    }

    tie %gorel, 'BerkeleyDB::Hash',
    -Filename => "$resultpath/gorel.db",
    -Flags    => DB_CREATE
	or die "Cannot open file $resultpath/gorel.db: $! BerkeleyDB::Error\n" ;
    
    if(-e "$resultpath/goref.db"){
	mydelete("$resultpath/goref.db");
    }
    
    tie %goref, 'BerkeleyDB::Hash',
    -Filename => "$resultpath/goref.db",
    -Flags    => DB_CREATE
	or die "Cannot open file $resultpath/goref.db: $! BerkeleyDB::Error\n" ;
     
    if(-e "$resultpath/gotype.db"){
	mydelete("$resultpath/gotype.db");
    }
    
    
    tie %goreverse, "BerkeleyDB::Hash",
    -Filename => "$resultpath/goreverse.db",
    -Flags    => DB_CREATE
	or die "Cannot open file $resultpath/goreverse.db: $! BerkeleyDB::Error\n" ;
    
    if(-e "$resultpath/name.db"){
	mydelete("$resultpath/name.db");
    }
    
    tie %name, "BerkeleyDB::Hash",
    -Filename => "$resultpath/name.db",
    -Flags    => DB_CREATE
	or die "Cannot open file $resultpath/name.db: $! BerkeleyDB::Error\n" ;
    
    if(-e "$resultpath/definition.db"){
	mydelete("$resultpath/definition.db");
    }
    
    tie %definition,"BerkeleyDB::Hash",
    -Filename => "$resultpath/definition.db",
    -Flags    => DB_CREATE
	or die "Cannot open file $resultpath/definition.db: $! BerkeleyDB::Error\n" ;
    
    derive_db($godisfile);
    
    untie %gorel;
    untie %goreverse;
    untie %name;
    untie %definition;
    untie %goref;
    
    my $files=mylist($resultpath);
    foreach $assoc (@$files){
	chomp($assoc);
	next if ($assoc!~/([0-9a-z\_]+\.go2pro\.db)/);
	$assoc=$1;
	$assoc=~s/\.go2pro\.db/go2pro/;
	untie %$assoc;
	$assoc=~s/go2pro/pro2go/;
	untie %$assoc;
    }
}

# this is to create several intermediate tables
# including ancestor table, path table, type table

sub derive_db_step2{
    
    tie %gorel, 'BerkeleyDB::Hash',
    -Filename => "$resultpath/gorel.db",
    -Flags    => DB_RDONLY
	or die "Cannot open file $resultpath/gorel.db: $! BerkeleyDB::Error\n" ;
    
    tie %goreverse, "BerkeleyDB::Hash",
    -Filename => "$resultpath/goreverse.db",
    -Flags    => DB_RDONLY
	or die "Cannot open file $resultpath/goreverse.db: $! BerkeleyDB::Error\n" ;
    
    if(-e "$resultpath/gotype.db"){
	mydelete("$resultpath/gotype.db");
    }
    
    tie %gotype, 'BerkeleyDB::Hash',
    -Filename => "$resultpath/gotype.db",
    -Flags    => DB_CREATE
	or die "Cannot open file $ressultpath/gotype.db: $! BerkeleyDB::Error\n" ;
    
    
    if(-e "$resultpath/goprop.db"){
	mydelete("$resultpath/goprop.db");
    }
    
    
    tie %goprop,"BerkeleyDB::Hash",
    -Filename => "$resultpath/goprop.db",
    -Flags    => DB_CREATE
	or die "Cannot open file $resultpath/goprop.db: $! BerkeleyDB::Error\n" ;
    
    local %total; 
    
    $files=mylist($resultpath);
    foreach $assoc (@$files){
	chomp($assoc);
	next if ($assoc!~/([a-z0-9\_]+\.go2pro\.db)/);
	$assoc=$1;
	tie %assoc, "BerkeleyDB::Hash",
	-Filename => "$resultpath/$assoc",
	-Flags    => DB_RDONLY
	    or die "Cannot open file $resultpath/$assoc: $! BerkeleyDB::Error\n" ;
	foreach $key (keys %assoc){
	    @eles=split(/\|\|/,$assoc{$key});
	    foreach $ele (@eles){
		$ele=~s/\bref\=\"([^\"]+)\".*/$1/;
		$count{$key}{$ele}=1;
		$total{$ele}=1;
	    }
	}
	untie %assoc;
    }
    derive_goprop();
    $goprop{$root}=1;
    if($wsemret eq 1){ derive_pathandans();}
}


# derive paths and ancesters table

sub derive_pathandans{
      
   if( -e "$resultpath/gosim.db"){
    	mydelete("$resultpath/gosim.db");
   }
        
  
    tie %gosim, 'BerkeleyDB::Btree',
    -Filename => "$resultpath/gosim.db",
    -Flags    => DB_CREATE
	or die "Cannot open file ../result/gosim.db: $! BerkeleyDB::Error\n" ;
 
    construct_path_table("GO:0005575","cc");
    construct_path_table("GO:0008150","bp");
    construct_path_table("GO:0003674","mf");
    derive_sim("cc");
    derive_sim("bp");
    derive_sim("mf");
}


# XML parser implementation for translating to tables
sub derive_db{
    local $gofile=shift;
    local $flag;
    local $goid;
    local $assocflag=0;
    local $evi_code;
    local $data_sym1;
    local $data_sym;
    local $ref;
    local $evidflag=0;
    local $synonym;
    
    use XML::Parser;
    local $parser=new XML::Parser;
    
    $parser->setHandlers(Start=>\&start_handler,
			 End=>\&end_handler,
			 Char=>\&char_handler);  		
    $parser->parsefile($gofile);
}

sub start_handler{
    my ($p,$ele,%atts)=@_;
    if($ele eq "go:term"){
	my $str=$atts{"rdf:about"};
	$str=~s/[^\#]+\#(.*)/$1/;
	$goid=$str;
    }
    if($ele eq "go:part_of" or $ele eq "go:is_a"){
	my $str=$atts{"rdf:resource"};
	$str=~s/[^\#]+\#(.*)/$1/;
	if(defined($gorel{$str})){
	    $gorel{$str}.="||";
	}
	$gorel{$str}.=$goid."+".$ele;
	if(defined($goreverse{$goid})){
	    $goreverse{$goid}.="||";
	}               
	$goreverse{$goid}.=$str."+".$ele;
	
    }
    if($ele eq "go:evidence"){
	$evi_code=$atts{"evidence_code"};$evidflag=1;
    }
    if($ele eq "go:association"){$assocflag=1;}
    $flag=$ele;
}


sub end_handler{
    my ($p,$ele)=@_;
    if($ele eq "go:database_symbol"){$data_sym=$data_sym1; $data_sym1="";}
    if($ele eq "go:association"){
	$dbpro2go=$data_sym."pro2go";
	$dbgo2pro=$data_sym."go2pro";
	
   	# if the association databases does not exist
	if(! defined(%$dbpro2go) ){
	    push @assocdbs,$data_sym;
	    
	    
	    if(-e "$resultpath/$data_sym.pro2go.db"){
		mydelete("$resultpath/$data_sym.pro2go.db");
	    }
	    
	    tie %$dbpro2go, "BerkeleyDB::Hash",
	    -Filename => "$resultpath/$data_sym.pro2go.db",
	    -Flags    => DB_CREATE
		or die "Cannot open file ../result/$data_sym.pro2go.db: $! BerkeleyDB::Error\n" ;
	    
	    if(-e "$resultpath/$data_sym.go2pro.db"){
		mydelete("$resultpath/$data_sym.go2pro.db");
	    }
            
	    tie %$dbgo2pro,"BerkeleyDB::Hash",
	    -Filename => "$resultpath/$data_sym.go2pro.db",
	    -Pagesize => 32768,
	    -Flags    => DB_CREATE
		or die "Cannot open file ../result/$data_sym.go2pro.db: $! BerkeleyDB::Error\n" ;
  	}
	
	$count{$goid}{$ref}=1;
	if(defined($$dbpro2go{$ref})){
	    $$dbpro2go{$ref}.="||";
	}
	$$dbpro2go{$ref}.=$goid;
	my $str="ref\=\"$ref\" name\=\"$name\" $evidence"; 
	if(defined($$dbgo2pro{$goid})){
	    $$dbgo2pro{$goid}.="||";
	}
	$$dbgo2pro{$goid}.=$str;
   	$assocflag=0; 
    }
    if($ele eq "go:evidence"){$evidflag=0; $evidence="evidence\=\"$evi_code\" eviref\=\"$data_sym\+$ref\"";}
    if($ele eq "go:synonym"){$definition{$goid}.=$synonym."||"; $synonym="";}
    if($ele=~/go/){$flag="";}   
}


sub char_handler{
    my ($p, $txt)=@_;
    return if ($flag eq "");
    return if ($txt!~/[a-z0-9]/i);
    if($flag eq "go:association"){$assocflag=1;}
    if($flag eq "go:name"){$name=$txt; if($name{$goid} eq ""){$name{$goid}=$txt;}}
    if($flag eq "go:definition"){$definition{$goid}.=$txt;}
    if($flag eq "go:synonym"){$synonym.=$txt;}
    if($flag eq "go:database_symbol"){$data_sym1.=$txt;}
    if($flag eq "go:reference"){$ref=$txt; 
				if($assocflag eq 0){
				    if(defined($goref{$goid})){$goref{$goid}.="||";}
				    $goref{$goid}.=$data_sym."+".$ref; 
				}
			    }
}

# end of the XML parser implementation

# derive the goprop table
sub derive_goprop{
    local $gflag=1;
    my $step=0;
    while($gflag eq 1){
	$step++;
	check_p(); 
    }
    $total=(keys %total);
    foreach $key (keys %goreverse){
	if(defined (%{$count{$key}})){
	    $count=(keys %{$count{$key}});
	}
	else{$count=0;}
	$goprop{$key}=$count/$total;
    }
    untie %total;
    untie %count;
}

# derive all product descendents of a GO term
sub check_p{
    $gflag=0;
    foreach $key (keys %count){
        my @products=(keys %{$count{$key}});
        my @values=split(/\|\|/,$goreverse{$key});
        foreach $v (@values){
	    $v=~s/\+.*$//;
	    foreach $pro (@products){
		next if (defined ($count{$v}{$pro}));
		$count{$v}{$pro}=1;
		$gflag=1;
	    }
	} 
    }
}


# derive the similarity table
sub derive_sim{
    my $db=shift;   
   
    my $bdb=tie %db, 'BerkeleyDB::Btree',
    -Filename => "$resultpath/$db.path.db",
    -Flags    => DB_RDONLY
	or die "Cannot open file ../result/$db.path.db: $! BerkeleyDB::Error\n" ;
      
     @goids=(sort keys %db);
    for(my $i=0;$i<$#goids;$i++){
	next if ($goprop{$goids[$i]} eq 0);
	@anns=split(/\|\|/,$db{$goids[$i]});
	for(my $j=$i+1;$j<=$#goids;$j++){
	    next if ($goprop{$goids[$j]} eq 0);
	    $anns1=$db{$goids[$j]};
	    my @ccc;
	    if($anns1=~/($goids[$i])/){ 
		$gosim{$goids[$i]."|".$goids[$j]}=$goprop{$goids[$i]};
		next;
	    }
	    if($db{$goids[$i]}=~/($goids[$j])/){
		$gosim{$goids[$i]."|".$goids[$j]}=$goprop{$goids[$j]};
		next;
	    }
	    foreach $e (@anns){
		my @eles=split(/\|/,$e);
		for(my $ii=$#eles;$ii>=0;$ii--){
		    if($anns1=~/($eles[$ii])/){
			push @ccc,$eles[$ii];
			last;
		    }
		}
	    }
	    
	    my %exist;
	    for(my $ii=0;$ii<=$#ccc;$ii++){
		$flag=0;
		for(my $ji=0;$ji<=$#ccc;$ji++){
		    next if ($ccc[$ji] eq $ccc[$ii]);
		    if( $$db{$ccc[$ji]}=~/$ccc[$ii]/){
			$flag=1;
		    }
		}
		
		if($flag eq 0){ $exist{$ccc[$ii]}=1;}
	    }
	    @aa=(keys %exist);
	    my $sim=1;
	    foreach $aa (@aa){
		if($sim>$goprop{$aa}){$sim=$goprop{$aa};}
	    }
	    $gosim{$goids[$i]."|".$goids[$j]}=$sim;      
	}
	
    }
    untie %db;
}

# derive the path to the root table
sub construct_path_table{
    my $node=shift;
    my $db=shift;
    if(-e "$resultpath/$db.path.db"){
	mydelete("$resultpath/$db.path.db");
    }
    tie %path, 'BerkeleyDB::Btree',
    -Filename => "$resultpath/$db.path.db",
    -Flags    => DB_CREATE,
    or die "Cannot open file ../result/$db.path.db: $! BerkeleyDB::Error\n" ;
    my %pathtable;
    my $change=1; 
    $pathtable{$node}=1;
    $gotype{$node}=$db;
    while($change >0){ 
	$change=0;
	foreach $key (keys %pathtable){
	    my ($key1)=($key=~/(GO:[0-9]+)$/);
	    @deses=split(/\|\|/,$gorel{$key1});
	    foreach $des (@deses){
		$des=~s/\+.*//;
		next if ($pathtable{$key."|".$des} eq 1);
		$pathtable{$key."|".$des}=1;
		$change=1;
		$gotype{$des}=$db;
	    }
	}
    }
    my %exist; 
    foreach $key (keys %pathtable){
	my @array=split(/\|/,$key);
	$exist{$array[$#array]}{join("|",@array[0..($#array-1)])}=1;
    }
    foreach $key (keys %exist){ 
	$path{$key}=join("||",(keys %{$exist{$key}}));
    }
    untie %path;
}

# my delete for different operating systems
sub mydelete{
    my $file=shift;
    my $opsys=$^O;
    if($opsys=~/(linux|unix)/i){`rm $file`;}
    if($opsys=~/MSWin32/){$file=~s/\//\\/g; `del $file`;}
}

# my list for different operating systems
sub mylist{
    my $dir=shift;
    my $opsys=$^O;
    my @files;
    if($opsys=~/(linux|unix)/i){@files=`ls $dir`;}
    if($opsys=~/MSWin32/){$dir=~s/\//\\/g; @files=`dir $dir`;}
    return \@files;
}
