# Supplementary material for: DynGO: a tool for visualizing and mining of Gene Ontology and its associations
Source: BMC Bioinformatics. 2005 Aug 9;6:201. doi: 10.1186/1471-2105-6-201 (PMC1199584; doi:10.1186/1471-2105-6-201)
Supplement: Additional file 1 — client_download.zip The executable jar file for client [file 1471-2105-6-201-S1.zip › server_download/server/setup_dyngo_maa.pl]

#------------------------------------------------------------------------------
#  DYNGO: Script to set up DYNGO tables
#------------------------------------------------------------------------------
#    Copyright (c) 2004 Hongfang Liu
#
#    This file is part of DYNGO
#
#    DYNGO is free software; you can redistribute it and/or modify
#    it under the terms of the GNU General Public License as published by
#    the Free Software Foundation; either version 2 of the License, or
#    (at your option) any later version.
#
#    DYNGO is distributed in the hope that it will be useful,
#    but WITHOUT ANY WARRANTY; without even the implied warranty of
#    MERCHANTABILITY or FITNESS FOR A PARTICULAR PURPOSE.  See the
#    GNU General Public License for more details.
#
#    You should have received a copy of the GNU General Public License
#    along with DYNGO.
#    if not, write to the Free Software
#    Foundation, Inc., 59 Temple Place, Suite 330, Boston, MA  02111-1307  USA
#------------------------------------------------------------------------------
# Author:       Hongfang Liu
# Written:      03/05/2004
# Modified:     12/03/2004
# Title:        setup_dyngo_maa.pl 
# Purpose:      This script reads in tair microarray GO annotation file and 
#               creates an association table for using by the server 


use BerkeleyDB;
use Fcntl;

# the input is tair u95a file
$file=shift;
$assocdb=shift;
$resultpath=shift;

derive_db_micro($file);


sub derive_db_micro{
   my $file=shift;
   tie %u95ago2pro,"BerkeleyDB::Hash",
    	  -Filename => "$resultpath/u95a.go2pro.db",
            -Pagesize => 32768,
    	  -Flags    => DB_CREATE
    	or die "Cannot open file $resultpath/u95a.go2pro.db: $! BerkeleyDB::Error\n" ;
  tie %u95apro2go,"BerkeleyDB::Hash",
      	  -Filename => "$resultpath/u95a.pro2go.db",
              -Pagesize => 32768,
      	  -Flags    => DB_CREATE
      	or die "Cannot open file ../result/u95a.pro2go.db: $! BerkeleyDB::Error\n" ;
  
  open(FILE,$file);
  while(<FILE>){
     chomp;
     ($probid,$ac,$name,$goids)=split(/\t/);
     @goids=($goids=~/(GO\:[0-9]{7})/g);
     foreach $goid (@goids){
        if(defined($u95apro2go{$probid})){
	              $u95apro2go{$probid}.="||";
	      }
	          $u95abpro2go{$probid}.=$goid;
	          $name=~s/\;.*//;
	   	 my $str="ref\=\"$probid\" name\=\"$ac $name\" evi_code\=\"TIGR\" eviref\=\"$ac\""; 
	      if(defined($u95ago2pro{$goid})){
	              $u95ago2pro{$goid}.="||";
	           }
         $u95ago2pro{$goid}.=$str;
         }
   }

}


  
