# Supplementary material for: DynGO: a tool for visualizing and mining of Gene Ontology and its associations
Source: BMC Bioinformatics. 2005 Aug 9;6:201. doi: 10.1186/1471-2105-6-201 (PMC1199584; doi:10.1186/1471-2105-6-201)
Supplement: Additional file 2 — server_download.zip The source code for server [file 1471-2105-6-201-S2.zip]

Archive with 4 entries (4 files):
- client_download/chen42.gene
- client_download/dyngo.jar
- client_download/dyngo_client.pl
- client_download/README
