# Supplementary material for: DynGO: a tool for visualizing and mining of Gene Ontology and its associations
Source: BMC Bioinformatics. 2005 Aug 9;6:201. doi: 10.1186/1471-2105-6-201 (PMC1199584; doi:10.1186/1471-2105-6-201)
Supplement: Additional file 2 — server_download.zip The source code for server [file 1471-2105-6-201-S2.zip › client_download/chen42.gene]

u95a|37603_at
u95a|34342_s_at
u95a|37125_f_at
u95a|0315_at
u95a|32306_g_at
u95a|615_s_at
u95a|38428_at
u95a|1321_s_at
u95a|36659_at
u95a|37920_at
u95a|38242_at
u95a|31719_at
u95a|36890_at
u95a|988_at
u95a|32200_at
u95a|617_at
u95a|33483_at
u95a|1837_at
u95a|38420_at
u95a|39710_at
u95a|770_at
u95a|35105_at
u95a|38442_at
u95a|32570_at
u95a|37093_at
u95a|39698_at
u95a|41644_at
u95a|36883_at
u95a|32139_at
u95a|39657_at
u95a|1582_at
u95a|32305_at
u95a|37310_at
u95a|32868_at
u95a|529_at
u95a|2092_s_at
u95a|39945_at
u95a|33410_at
u95a|39166_s_at
u95a|38051_at
u95a|35474_s_at
u95a|39333_at
