# Supplementary material for: DynGO: a tool for visualizing and mining of Gene Ontology and its associations
Source: BMC Bioinformatics. 2005 Aug 9;6:201. doi: 10.1186/1471-2105-6-201 (PMC1199584; doi:10.1186/1471-2105-6-201)
Supplement: Additional file 2 — server_download.zip The source code for server [file 1471-2105-6-201-S2.zip › client_download/README]

#------------------------------------------------------------------------------
#  DYNGO: Script to set up DYNGO tables
#------------------------------------------------------------------------------
#    Copyright (c) 2004 Hongfang Liu
#
#    This file is part of DYNGO
#
#    DYNGO is free software; you can redistribute it and/or modify
#    it under the terms of the GNU General Public License as published by
#    the Free Software Foundation; either version 2 of the License, or
#    (at your option) any later version.
#
#    DYNGO is distributed in the hope that it will be useful,
#    but WITHOUT ANY WARRANTY; without even the implied warranty of
#    MERCHANTABILITY or FITNESS FOR A PARTICULAR PURPOSE.  See the
#    GNU General Public License for more details.
#
#    You should have received a copy of the GNU General Public License
#    along with DYNGO.
#    if not, write to the Free Software
#    Foundation, Inc., 59 Temple Place, Suite 330, Boston, MA  02111-1307  USA
#------------------------------------------------------------------------------
# Author:       Hongfang Liu
# Written:      03/05/2004
# Modified:     12/03/2004
# Title:        README client

java -jar dyngo.jar
